# Supplementary material for: Antibacterial Activity and Chemical Composition of Popular Plant Essential Oils and Their Positive Interactions in Combination
Source: Molecules. 2025 Apr 22;30(9):1864. doi: 10.3390/molecules30091864 (PMC12073528; doi:10.3390/molecules30091864)
Supplement: Supplementary file 1 [file molecules-30-01864-s001.zip]

Archive with 1 entries (1 files):
- molecules-3548827-supplementary.pdf
